# Supplementary material for: Retroviral Integration Mutagenesis in Mice and Comparative Analysis in Human AML Identify Reduced PTP4A3 Expression as a Prognostic Indicator
Source: PLoS One. 2011 Oct 20;6(10):e26537. doi: 10.1371/journal.pone.0026537 (PMC3197662; doi:10.1371/journal.pone.0026537)
Supplement: Table S1 — Retroviral integrations. Retroviral integrations identified with HAT are listed. For each integration the murine tumor and the genomic position are indicated as well as whether the integration could be confirmed with directed PCR and Sanger sequencing. For all integrations that could be confirmed, nearby located genes are given, their distance to the retroviral integration and whether the flanking viral integration was DNA methylated as analysed by methylation sensitive restriction analysis. Finally, for the 6 genes with a flanking DNA methylated viral integration site is indicated if they were down regulated in the respective tumor. (XLS) [file pone.0026537.s001.xls]

## Sheet: Table_integrations_HAT
Tumor name	Chromosome	Region start (mm8)	Region stop (mm8)	Region Size	Confirmed by directed PCR and Sanger sequencing	Exact position integration determined with Sanger sequencing (mm8)	Nearest gene	Distance from gene	Flanked by methylated LTR as confirmed by methylated restriction analysis	Down regulated in tumor
Tumor1	chr4	131546819	131547867	1048	Yes	131547433	Taf12	1st intron	Yes	Not determined due to lack of material
Tumor1	chr8	75652987	75653413	426	No	xx	xx	xx	xx	xx
Tumor1	chr17	56357383	56358047	664	Yes	56357998	Ranbp3	379 bp upstream	Yes	Not determined due to lack of material
Tumor2	chr1	133792492	133792605	113	No	xx	xx	1st intron	xx	xx
Tumor2	chr2	164274288	164274798	510	No	xx	xx	xx	xx	xx
Tumor2	chr6	145071900	145072481	581	Yes	145071861	Lrmp	7037 bp upstream	Yes	No
Tumor2	chr16	36853190	36854178	988	Yes	36853575	Hcls1	647 bp upstream	Yes	No
Tumor2	chr17	34817452	34818970	1518	Yes	34818633	Lta	5230 bp upstream	No	xx
Tumor2	chr19	41047680	41048881	1201	Yes	41048491	Blnk	645 bp upstream	No	xx
Tumor4	chr2	85563399	85563837	438	No	xx	xx	xx	xx	xx
Tumor4	chr7	98577174	98577815	641	Yes	98577566	Prkrir	989 bp upstream	Yes	No
Tumor4	chr15	73575771	73576870	1099	Yes	73576038	Ptp4a3	1st intron	Yes	Yes
Tumor5	chr2	164334437	164334992	555	No	xx	xx	xx	xx	xx
Tumor5	chr3	20436615	20436752	137	No	xx	xx	xx	xx	xx
Tumor6	chr15	73575994	73576487	493	No	xx	xx	xx	xx	xx
