# Supplementary material for: Retroviral Integration Mutagenesis in Mice and Comparative Analysis in Human AML Identify Reduced PTP4A3 Expression as a Prognostic Indicator
Source: PLoS One. 2011 Oct 20;6(10):e26537. doi: 10.1371/journal.pone.0026537 (PMC3197662; doi:10.1371/journal.pone.0026537)
Supplement: Table S2 — Primers and probes. (XLS) [file pone.0026537.s002.xls]

## Sheet: primers and probes
Name	Sequence
bsLTRfw	GAGAAATAGGGAAGTTTAGATTAA
bsLTRrv	CCCAAAATAAACAATCAATCAATC
MN-LTR-fw	GGTTAAATAGGATATTTGTGGTGAGTAG
MN-LTR-rv	AACGAACTAATTAATTAATTCAAATAAAAC
MS-LTR-rv	CGAACAAAAACGAAAAACGAA
Probe-MN	FAM-AAACCATATCTAAAAACCATCTATTCTTACCCCC-TAMRA
H19ICR1fw	ACATTCACACGAGCATCCAGG
H19ICR1rv	GCTCTTTAGGTTTGGCGCAAT
ActBfw	AGCCAACTTTACGCCTAGCGT
ActBrv	TCTCAAGATGGACCTAATACG
LTRfw	AAAGACCTGAAACGACCTTGC
LTRrv	AAGGACCAGCGAGACCACG
mL1	CAACCTGGAAACATCTGATGG
mL2	CCCAAGAACCCTTACTCGGC
mL1N	CTTGAAACTGCTGAGGGTTA
mL2N	AGTCCTCCGATAGACTGTGTC
LTRfw2	CCAGGTTGCCCCAAAGACCTG
VIS(Taf12)	CAAGATCCGGGCTTTCAGAC
VIS(Ranbp3)	GACCAGGCTGCTCTCAAACG
VIS(Lrmp)	GGACACTACACTCATATTTG
VIS(Lrmp_nested)	GTGTGCTATGGGTAATTCAG
VIS(Hcls1)	TTCTCCTCCTTGCTTTCTGC
VIS(Lta)	CTAGGAGTCTTGTGCATCGTC
VIS(Blnk)	GAGGACAAGCCTAGTGATTTC
VIS(Prkrir)	CTGCTTGTTCACACAAAGTC
VIS(Ptp4a3)	CAGCCTCCTCTAGCAGTATC
Tbp fw	GCTGACCCACCAGCAGTTCAGTA
Tbp rv	AAGGAGAACAATTCTGGGTTTGA
Lrmp fw	CACAAGGCGAAGAGGCAGTG
Lrmp rv	GTGCTCTGTTGGCTCTTCTG
Hcls1 fw	CCCTTCTCTGTCCTACCAAG
Hcls1 rv	CCTTCATCCACCATCTCAAT
Prkrir fw	CTTACCAGTCATTTGAACAAC
Prkrir rv	CTTCAAGGGTTAAAGGCAGC
Ptp4a3 fw	CCATCCAGTTCATCCGACAG
Ptp4a3 rv	GACACAGATGTAATGAGGTAC
